# Supplementary material for: Optical Coherence Tomography: Retinal Imaging Contributes to the Understanding of Brain Pathology in Classical Galactosemia
Source: J Clin Med. 2023 Mar 3;12(5):2030. doi: 10.3390/jcm12052030 (PMC10004555; doi:10.3390/jcm12052030)
Supplement: Supplementary file 1 [file jcm-12-02030-s001.zip]

Archive with 1 entries (1 files):
- jcm-2208150-supplementary.pdf
